# Supplementary material for: Sensor Fusion Algorithm Using a Model-Based Kalman Filter for the Position and Attitude Estimation of Precision Aerial Delivery Systems
Source: Sensors (Basel). 2020 Sep 13;20(18):5227. doi: 10.3390/s20185227 (PMC7570822; doi:10.3390/s20185227)
Supplement: Supplementary file 1 [file sensors-20-05227-s001.zip]

Archive with 1 entries (1 files):
- sensors-904818-supplementary.mp4
